# Supplementary material for: Bovine Pericardium Graft as a Salvage Option in Septoplasties at Risk of Septal Perforation
Source: J Clin Med. 2025 Jun 28;14(13):4592. doi: 10.3390/jcm14134592 (PMC12249800; doi:10.3390/jcm14134592)
Supplement: Supplementary file 1 [file jcm-14-04592-s001.zip]

Archive with 1 entries (1 files):
- jcm-3629250-supplementary-Video S1.mp4
